# Supplementary material for: Short video platforms as sources of health information about cervical cancer: A content and quality analysis
Source: PLoS One. 2024 Mar 8;19(3):e0300180. doi: 10.1371/journal.pone.0300180 (PMC10923403; doi:10.1371/journal.pone.0300180)
Supplement: S1 Appendix — (XLSX) [file pone.0300180.s001.xlsx]

## Sheet: Sheet1
platforms	Data	source	duration	likes	comments	collections	Epidemiology	Etiology	Symptoms	Diagnosis	Treatment	Prevention	Prognosis	Completeness score	GQS score	DISCERN score
0	2023.9.4	2	61	4382	510	698	0	0	0	0	1	0	0	1	1	1
0	2023.10.3	0	59	20000	1252	7632	0	2	0	0	0	0	0	2	3	3
0	2023.3.26	0	76	1382	195	410	0	0	0	2	2	0	2	6	4	3
0	2022.9.19	0	24	1894	1560	616	0	0	0	0	2	0	2	4	3	2
0	2023.3.27	0	62	2530	360	566	0	0	0	0	2	0	2	4	3	3
0	2023.6.12	0	34	282	14	54	0	1	0	0	1	1	0	3	2	2
0	2023.11.2	0	175	256	41	144	0	1	0	2	2	2	0	7	4	4
0	2023.10.26	0	14	9527	589	3716	0	2	0	0	0	0	0	2	2	2
0	2022.3.4	0	67	3121	899	668	0	0	0	2	0	0	2	4	3	3
0	2023.8.22	2	53	12000	2523	3057	0	1	0	0	0	0	0	1	2	1
0	2023.10.15	0	34	13000	268	5078	0	2	0	0	0	0	0	2	3	3
0	2023.9.1	0	210	1110	147	262	0	0	0	2	2	0	1	5	4	4
0	2020.11.6	0	64	8128	399	300	2	0	0	0	0	0	1	3	3	2
0	2023.1.3	0	31	4691	786	1171	0	0	2	0	0	0	0	2	3	3
0	2022.1.7	1	1249	70	12	20	0	0	1	2	1	0	0	4	2	2
0	2020.6.1	2	72	166000	15000	1968	2	0	0	1	0	0	2	5	3	3
0	2023.5.41	2	365	1257	152	349	0	0	1	0	1	0	0	2	2	1
0	2022.6.26	0	38	962	101	251	0	0	0	0	2	2	0	4	3	3
0	2023.8.16	1	55	24000	1699	9785	0	0	2	2	0	0	0	4	3	3
0	2023.8.19	0	26	63000	25000	12000	0	2	0	0	0	0	0	2	3	3
0	2023.8.27	2	127	2715	316	487	0	0	0	1	1	0	0	2	2	2
0	2023.5.24	0	88	502	121	87	0	0	0	0	1	1	2	4	3	3
0	2023.6.7	1	189	198000	11000	50000	2	2	0	0	0	2	0	6	4	3
0	2023.8.14	0	63	792	100	180	0	1	0	0	1	0	2	4	3	3
0	2023.9.18	0	93	15000	639	2608	0	1	2	2	0	2	0	7	4	4
0	2023.6.3	0	29	464	132	78	0	0	0	0	2	0	0	2	2	2
0	2021.6.13	2	115	900	423	32	0	0	0	0	2	0	0	2	2	1
0	2023.5.31	1	39	17000	3878	4716	1	1	0	0	0	2	0	4	2	2
0	2020.8.24	0	34	3162	502	197	0	0	2	2	0	0	0	4	3	2
0	2023.4.15	2	159	2204	396	399	0	0	0	0	1	1	0	2	1	1
0	2023.3.7	0	77	90	26	8	2	1	2	0	0	0	0	5	3	3
0	2023.5.5	2	64	2982	1442	482	0	0	1	0	0	0	0	1	1	1
0	2023.11.3	0	60	29	7	1	0	1	0	2	0	1	0	4	3	2
0	2023.11.3	1	86	38	14	2	0	1	0	0	0	1	1	3	1	1
0	2023.8.2	0	120	30000	1951	4004	0	0	2	0	1	0	0	3	3	2
0	2023.5.26	2	132	784	39	68	0	0	0	0	1	0	0	1	2	1
0	2023.10.27	0	48	2069	898	721	1	2	0	0	0	0	0	3	2	2
0	2023.9.15	0	44	117	17	28	0	2	0	0	0	1	0	3	3	2
0	2023.10.22	0	160	62	31	3	0	1	1	1	2	0	0	5	3	3
0	2022.5.25	2	67	51000	3788	2235	0	1	0	0	0	0	0	1	1	1
0	2023.1.2	0	31	75000	18000	15000	0	0	0	0	0	2	0	2	2	2
0	2020.4.25	1	17	4506	173	655	2	0	0	2	0	0	0	4	2	2
0	2023.5.27	0	49	1927	448	74	0	1	0	0	0	0	0	1	2	2
0	2023.10.21	0	48	133	42	19	0	1	0	0	0	0	2	3	2	2
0	2023.11.2	1	70	30	16	7	1	2	0	1	0	0	0	4	3	2
0	2023.10.16	2	43	97	49	28	0	0	0	0	0	1	0	1	1	1
0	2021.4.22	0	89	633	121	123	0	0	0	0	0	2	0	2	2	2
0	2023.1.4	0	97	6349	760	700	0	1	0	0	2	0	0	3	2	2
0	2021.7.26	0	90	11000	93	375	0	2	0	0	0	1	0	3	3	2
0	2023.3.1	0	150	5274	601	798	0	0	0	0	2	0	2	4	4	3
0	2023.5.27	0	75	6848	2619	1355	0	1	2	2	0	0	0	5	4	3
0	2020.4.8	0	74	3945	288	609	0	0	2	0	0	0	0	2	4	4
0	2023.10.2	1	87	288	102	34	0	2	0	1	1	0	0	4	3	2
0	2023.4.22	0	44	396	65	76	0	0	0	1	2	0	0	3	3	2
0	2023.3.7	2	25	403	64	28	0	0	0	0	0	1	0	1	1	1
0	2023.10.31	0	25	57	25	9	0	2	0	0	0	1	0	3	2	1
0	2023.11.3	0	87	31	4	1	0	2	0	2	0	0	0	4	4	3
0	2023.10.20	0	111	33000	452	22000	0	2	0	0	0	1	0	3	3	2
0	2023.10.8	0	91	373	60	203	0	2	0	0	0	2	0	4	2	2
0	2023.7.21	0	134	3338	204	652	0	0	0	2	2	0	0	4	4	3
0	2023.9.4	0	64	4974	300	1848	0	2	0	0	0	0	0	2	3	3
0	2021.8.18	2	160	88000	10000	4967	1	1	0	0	0	0	0	2	2	2
0	2020.4.29	0	37	22000	1701	363	0	0	0	0	2	0	0	2	2	2
0	2022.3.2	0	101	12000	508	657	0	1	2	2	1	0	1	7	4	3
0	2023.6.19	0	95	135	11	30	0	1	0	2	0	1	0	4	5	4
0	2022.5.27	0	86	7826	465	388	0	2	0	2	0	2	0	6	4	4
0	2023.9.20	0	109	8715	477	1486	1	2	0	1	0	0	0	4	4	4
0	2020.11.24	0	33	78000	7015	2582	0	0	2	0	0	0	0	2	4	3
0	2023.9.20	0	29	322	16	67	1	2	0	0	0	1	0	4	3	2
0	2023.8.16	0	81	15000	653	2088	0	1	0	0	0	1	0	2	2	2
0	2023.8.10	0	57	2327	131	410	0	0	2	0	0	0	0	2	2	2
0	2022.5.8	0	90	14000	1241	2234	0	0	0	0	1	0	1	2	2	1
0	2023.8.7	0	120	437	29	129	0	1	2	0	0	1	1	5	3	3
0	2023.7.19	0	49	57000	11000	14000	0	1	0	0	0	2	0	3	3	3
0	2023.10.30	0	170	1283	389	327	0	1	0	0	2	0	0	3	4	3
0	2023.9.3	0	60	7312	777	1221	0	1	0	2	1	1	0	5	3	3
0	2023.11.3	0	64	852	135	269	1	0	0	0	1	1	0	3	3	2
0	2023.10.20	0	53	120	32	10	0	2	2	0	0	0	0	4	4	3
0	2023.9.13	0	53	132	18	33	0	2	2	0	0	0	0	4	3	3
0	2023.9.5	0	74	14000	1277	6371	1	0	0	0	0	1	0	2	2	2
0	2021.7.30	0	134	77000	3365	1768	0	2	0	0	0	1	0	3	3	2
0	2023.8.1	0	39	17000	600	4145	0	2	0	0	0	0	0	2	2	2
1	2023.8.25	0	36	852	170	260	1	2	0	0	0	0	0	3	2	2
1	2022.9.22	1	625	193000	11000	58000	1	2	0	0	2	1	0	6	4	3
1	2023.4.9	1	87	521	31	179	0	2	0	0	0	0	0	2	3	2
1	2023.8.3	0	106	5614	0	1775	1	2	1	2	0	0	0	6	3	2
1	2023.4.10	0	28	408	69	71	1	0	0	0	1	1	0	3	2	2
1	2023.7.6	2	253	2421	823	163	0	0	0	0	1	0	0	1	1	1
1	2023.4.5	0	86	433	94	124	0	0	0	2	2	0	1	5	3	3
1	2022.3.18	2	305	7273	2208	1203	0	1	0	1	2	2	0	6	3	2
1	2022.1.19	2	142	1527	173	194	0	0	1	0	1	0	0	2	2	1
1	2023.11.6	1	96	3995	170	1664	0	0	2	0	0	0	0	2	2	2
1	2023.7.11	0	97	749	51	131	0	1	2	2	0	0	0	5	3	2
1	2023.11.7	0	38	5068	162	1537	0	2	0	0	0	0	0	2	4	4
1	2023.5.28	1	57	3316	226	1280	0	0	0	0	1	0	0	1	1	1
1	2023.1.5	1	147	1091	125	440	0	0	2	0	0	1	0	3	2	2
1	2023.5.25	0	82	24000	0	3654	0	0	2	0	0	0	0	2	2	2
1	2022.4.20	1	183	31000	3411	12000	0	1	0	0	0	2	0	3	2	2
1	2023.6.29	2	80	2687	1464	485	0	0	0	0	1	0	1	2	1	1
1	2019.8.20	2	30	758	21	71	1	0	0	0	0	0	0	1	1	1
1	2023.4.11	2	173	188	27	70	0	0	0	2	0	0	0	2	3	3
1	2023.8.29	0	121	405	49	159	1	1	2	2	0	1	0	7	4	3
1	2023.4.5	1	64	650	133	161	0	1	0	0	0	0	0	1	1	1
1	2023.5.20	0	52	493	96	104	1	2	0	0	0	0	0	3	3	2
1	2023.4.15	0	31	11000	482	3639	0	2	0	0	0	0	0	2	3	2
1	2023.4.24	0	88	545	31	158	1	2	1	0	0	0	0	4	3	3
1	2023.6.03	0	84	477	250	104	0	0	0	0	0	2	0	2	2	2
1	2023.6.11	2	147	26	3	4	0	1	1	0	0	0	0	2	2	1
1	2023.2.25	0	30	12000	1616	1438	1	2	0	0	1	1	0	5	3	2
1	2022.8.24	2	115	2276	599	176	0	0	0	1	0	0	0	1	1	1
1	2023.1.26	1	156	736	62	239	1	1	2	0	0	0	0	4	3	2
1	2023.8.8	0	39	58	10	16	0	2	0	0	0	0	0	2	2	2
1	2023.3.4	0	87	4500	314	1431	1	0	2	0	0	0	0	3	3	2
1	2021.8.21	1	55	163000	12000	7379	0	2	0	0	0	0	0	2	2	1
1	2023.4.26	1	272	3414	412	1385	0	0	2	0	0	2	0	4	3	2
1	2023.7.5	0	61	209	16	41	1	2	0	0	0	0	0	3	3	3
1	2023.7.31	0	76	272	36	108	1	2	0	0	0	2	0	5	3	3
1	2023.4.9	0	86	320	35	94	1	2	0	0	0	0	0	3	3	2
1	2023.6.2	0	100	407	39	89	1	1	2	0	0	2	0	6	3	3
1	2023.5.10	0	28	184	45	53	0	0	0	0	2	0	0	2	2	2
1	2022.10.11	0	51	8844	1572	1296	0	2	2	1	0	0	0	5	3	3
1	2023.4.7	0	99	3772	1241	1272	1	0	0	0	0	2	0	3	2	2
1	2019.6.4	2	25	1694	18	8	0	0	1	0	0	0	0	1	1	1
1	2023.4.15	0	64	3248	332	892	0	2	0	1	0	2	1	6	3	2
1	2023.7.9	2	176	4403	845	1029	0	1	0	0	0	0	0	1	1	1
1	2023.8.4	0	77	3389	110	735	0	1	0	2	0	0	0	3	3	2
1	2023.3.5	1	52	878	168	282	0	0	2	0	1	0	0	3	2	2
1	2023.7.14	0	127	935	42	384	0	0	2	1	0	2	1	6	3	2
1	2023.10.31	1	58	201	61	26	0	0	2	0	0	0	0	2	2	2
1	2023.7.24	0	47	136	37	16	0	0	0	0	1	0	2	3	2	2
1	2022.9.16	2	70	688	134	103	0	0	0	0	0	1	0	1	1	1
1	2023.7.26	0	63	735	138	173	0	0	0	0	0	0	2	2	3	2
1	2023.10.29	1	263	501	47	197	0	2	0	0	0	0	0	2	3	3
1	2023.10.30	1	120	229	18	50	1	0	2	1	0	0	0	4	3	2
1	2022..1.30	0	157	13000	436	3241	0	2	0	0	0	1	0	3	3	2
1	2023.5.24	2	194	13000	2766	1091	0	0	1	0	1	0	0	2	2	1
1	2023.5.20	0	52	493	96	104	0	2	0	0	0	0	0	2	3	2
1	2023.1.16	0	80	6533	206	2120	0	2	0	0	0	0	0	2	2	2
1	2022.10.4	2	35	579	40	107	0	0	0	0	0	1	0	1	1	1
1	2023.11.6	1	27	14	6	1	0	2	0	0	0	0	0	2	2	1
1	2022.11.10	0	53	751	154	182	0	0	2	1	0	0	0	3	3	2
1	2023.8.6	0	103	6867	2042	1899	0	0	0	0	1	0	0	1	2	1
1	2023.8.6	0	50	978	97	86	0	0	0	0	1	0	2	3	2	2
1	2023.11.6	1	77	250	135	29	0	0	0	2	0	0	0	2	2	1
1	2023.11.3	0	28	1329	25	259	0	1	0	0	0	0	0	1	2	1
1	2023.7.14	1	62	32	7	9	0	0	0	0	1	0	0	1	1	1
1	2023.5.24	2	116	721	85	316	0	0	1	0	0	0	0	1	1	1
1	2023.2.7	0	81	539	126	117	0	1	2	2	0	0	0	5	2	2
1	2021.12.25	2	71	1243	102	64	0	0	0	0	1	0	0	1	1	1
1	2023.8.15	0	20	285	32	93	0	0	1	0	0	0	0	1	2	1
1	2023.3.14	2	253	87	37	6	0	0	0	0	1	0	0	1	1	1
1	2023.7.17	0	81	6699	289	3699	1	2	1	0	0	0	0	4	3	2
1	2023.6.14	2	11	93	14	28	0	2	0	0	0	0	0	2	2	2
1	2023.11.3	1	108	1916	57	778	0	2	0	0	0	0	0	2	2	2
1	2019.9.5	2	47	30000	4829	69	0	0	2	0	0	0	0	2	2	2
1	2023.8.10	1	17	31	6	10	0	0	1	0	0	0	0	1	1	1
1	2023.7.23	1	154	39	11	6	0	0	2	0	1	0	0	3	2	1
1	2023.5.27	0	77	2193	109	570	0	2	0	0	0	1	0	3	3	2
1	2023.6.6	1	35	1360	181	644	0	0	0	0	1	0	0	1	1	1
1	2023.8.28	1	23	1283	134	464	0	0	1	0	1	0	0	2	2	1
1	2023.10.27	2	43	116	20	16	0	2	0	2	0	0	0	4	3	3
1	2023.8.4	1	44	342	69	153	0	0	2	0	1	0	0	3	2	1
1	2023.10.15	0	214	2733	259	997	2	2	0	0	0	2	0	6	5	5
